# Supplementary material for: Reconstruction of Ancestral Protein Sequences Using Autoregressive Generative Models
Source: Mol Biol Evol. 2025 Mar 26;42(4):msaf070. doi: 10.1093/molbev/msaf070 (PMC12006719; doi:10.1093/molbev/msaf070)
Supplement: msaf070_Supplementary_Data [file msaf070_supplementary_data.zip]

Archive with 5 entries (5 files):
- labels.aux
- main_text.aux
- main_text.bbl
- references.bib
- SI_standalone.pdf
