# Supplementary material for: Reconstruction of Ancestral Protein Sequences Using Autoregressive Generative Models
Source: Mol Biol Evol. 2025 Mar 26;42(4):msaf070. doi: 10.1093/molbev/msaf070 (PMC12006719; doi:10.1093/molbev/msaf070)
Supplement: msaf070_Supplementary_Data [file msaf070_supplementary_data.zip › labels.aux]

\newlabel{FirstPage}{{}{1}{}{}{}}
\newlabel{sub:results}{{II}{4}{}{}{}}
\newlabel{sub:autoregressive_sequence_evolution_model}{{II\,A}{4}{}{}{}}
\newlabel{eq:Q_decomposition}{{1}{4}{}{}{}}
\newlabel{eq:ar_generic}{{2}{5}{}{}{}}
\newlabel{eq:eq_probability_parametrization}{{3}{5}{}{}{}}
\newlabel{eq:autoregressive_def}{{4}{5}{}{}{}}
\newlabel{eq:autoregressive_propagator_full}{{5}{6}{}{}{}}
\newlabel{eq:autoregressive_site_propagator}{{6}{6}{}{}{}}
\newlabel{eq:autoregressive_long_term}{{7}{7}{}{}{}}
\newlabel{fig:hamming_real_arnet}{{1}{12}{}{}{}}
\newlabel{fig:diversity_likelihood_arnet}{{2}{14}{}{}{}}
\newlabel{fig:hamming_real_potts}{{3}{17}{}{}{}}
\newlabel{fig:stiffler}{{4}{19}{}{}{}}
\newlabel{sub:methods}{{IV}{22}{}{}{}}
\newlabel{eq:autoregressive_def_methods}{{8}{22}{}{}{}}
\newlabel{eq:transition_rate_matrix}{{10}{23}{}{}{}}
\newlabel{sub:reconstruction_with_iq_tree}{{IV\,F}{26}{}{}{}}
\newlabel{tab:families}{{I}{27}{}{}{}}
\newlabel{LastBibItem}{{53}{33}{}{}{}}
\newlabel{sec:reconstruction_algorithm}{{A}{34}{}{}{}}
\newlabel{sub:general_description_of_the_algorithm}{{A\,1}{34}{}{}{}}
\newlabel{seq:likelihood_data_main}{{A1}{34}{}{}{}}
\newlabel{seq:split_likelihood}{{A2}{35}{}{}{}}
\newlabel{seq:shorthands}{{A3}{35}{}{}{}}
\newlabel{seq:split_likelihood_main}{{A4}{35}{}{}{}}
\newlabel{seq:recursive_relations}{{A5}{36}{}{}{}}
\newlabel{sub:application_to_the_autoregressive_model}{{A\,2}{37}{}{}{}}
\newlabel{sub:branch_length_inference}{{A\,3}{37}{}{}{}}
\newlabel{seq:likelihood_allpos_prod}{{A7}{38}{}{}{}}
\newlabel{subsub:single_branch_length_optimization}{{A\,3\,a}{38}{}{}{}}
\newlabel{seq:branchlength_map}{{A8}{38}{}{}{}}
\newlabel{subsub:scaling_branch_lengths}{{A\,3\,b}{39}{}{}{}}
\newlabel{seq:branch_scaling}{{A9}{39}{}{}{}}
\newlabel{sec:autoregressive_evolution_model}{{B}{39}{}{}{}}
\newlabel{seq:autoregressive_simplified_propagator}{{B1}{40}{}{}{}}
\newlabel{seq:autoregressive_simplified_propagator_2}{{B2}{41}{}{}{}}
\newlabel{sub:non_markovianity_and_approximative_nature_of_the_propagator}{{B\,2}{41}{}{}{}}
\newlabel{ssub:non_markovianity}{{B\,2\,a}{42}{}{}{}}
\newlabel{seq:gobal_balance_def}{{B3}{42}{}{}{}}
\newlabel{seq:toy_model_global_balance}{{B4}{42}{}{}{}}
\newlabel{seq:toy_irreversible_autoregressive_eq}{{B\,2\,a}{42}{}{}{}}
\newlabel{seq:detailed_balance_def}{{B5}{43}{}{}{}}
\newlabel{ssub:instantaneous_transition_rates}{{B\,2\,c}{44}{}{}{}}
\newlabel{seq:transition_rate_to_probability}{{B6}{44}{}{}{}}
\newlabel{seq:transition_rate_matrix_def}{{B7}{44}{}{}{}}
\newlabel{seq:transition_rate_matrix}{{B8}{44}{}{}{}}
\newlabel{seq:global_balance_correct_Q}{{B9}{45}{}{}{}}
\newlabel{seq:transition_probability_correct}{{B10}{46}{}{}{}}
\newlabel{sfig:loglk_traj}{{1}{48}{}{}{}}
\newlabel{sub:position_of_the_root}{{B\,3}{48}{}{}{}}
\newlabel{sfig:root_position}{{2}{50}{}{}{}}
\newlabel{sec:directed_evolution_data}{{C}{51}{}{}{}}
\newlabel{sub:minimum_reconstruction_error_of_the_consensus}{{C\,1}{51}{}{}{}}
\newlabel{seq:av_hamming_consensus}{{C2}{52}{}{}{}}
\newlabel{sfig:hamming_consensus_minimum}{{3}{53}{}{}{}}
\newlabel{sec:supplementary_figures}{{D}{54}{}{}{}}
\newlabel{sub:extra_figures}{{D\,1}{54}{}{}{}}
\newlabel{sfig:branch_length_reconstruction_scalebranch}{{4}{54}{}{}{}}
\newlabel{sfig:depth_distribution_coalescent}{{5}{55}{}{}{}}
\newlabel{sfig:stiffler_ardca_dms}{{6}{56}{}{}{}}
\newlabel{sub:reconstruction_of_pf00072_using_profile_models}{{D\,2}{57}{}{}{}}
\newlabel{sfig:hamming_real_arnet_C60}{{7}{57}{}{}{}}
\newlabel{sfig:diversity_likelihood_arnet_C60}{{8}{58}{}{}{}}
\newlabel{sfig:hamming_real_potts}{{9}{59}{}{}{}}
\newlabel{sub:results_for_other_protein_families}{{D\,3}{60}{}{}{}}
\newlabel{sfig:hamming_real_arnet_extrafam}{{10}{60}{}{}{}}
\newlabel{sfig:hamming_real_arnet_extrafam_C60}{{11}{61}{}{}{}}
\newlabel{sfig:diversity_likelihood_arnet_extrafam}{{12}{62}{}{}{}}
\newlabel{sfig:diversity_likelihood_arnet_extrafam_C60}{{13}{63}{}{}{}}
\newlabel{LastPage}{{}{63}{}{}{}}
