# Supplementary material for: Reconstruction of Ancestral Protein Sequences Using Autoregressive Generative Models
Source: Mol Biol Evol. 2025 Mar 26;42(4):msaf070. doi: 10.1093/molbev/msaf070 (PMC12006719; doi:10.1093/molbev/msaf070)
Supplement: msaf070_Supplementary_Data [file msaf070_supplementary_data.zip › main_text.aux]

\relax 
\newlabel{FirstPage}{{}{1}{}{}{}}
\@writefile{toc}{\contentsline {title}{Reconstruction of ancestral protein sequences using autoregressive generative models}{1}{}}
\@writefile{toc}{\contentsline {abstract}{Abstract}{1}{}}
\citation{dayhoff_modelevolutionarychange_1978,henikoff_aminoacidsubstitution_1992,jones_rapidgenerationmutation_1992}
\citation{yang_maximumlikelihoodphylogenetic_1994}
\citation{wouters_despecializationstepunderlying_2003,voordeckers_reconstructionancestralmetabolic_2012,hochberg_reconstructingancientproteins_2017}
\citation{akanuma_experimentalevidencethermophilicity_2013,hobbs_originevolutionthermophily_2012}
\citation{cocco_inversestatisticalphysics_2018}
\citation{tubiana_learningproteinconstitutive_2019}
\citation{rao_msatransformer_2021,ferruz_protgpt2deepunsupervised_2022}
\citation{tian_coevolutionaryfitnesslandscapes_2018,russ_evolutionbasedmodeldesigning_2020}
\@writefile{toc}{\contentsline {section}{\numberline {I}Introduction}{2}{}}
\citation{socolich_evolutionaryinformationspecifying_2005,mcgee_generativecapacityprobabilistic_2021}
\citation{delapaz_epistaticcontributionspromote_2020}
\citation{robinson_proteinevolutiondependence_2003,rodrigue_assessingsiteinterdependentphylogenetic_2006}
\citation{meyer_simultaneousbayesianinference_2019}
\citation{bisardi_modelingsequencespaceexploration_2021,alvarez_vivofunctionalphenotypes_2024}
\citation{moreta_ancestralproteinsequence_2021}
\citation{trinquier_efficientgenerativemodeling_2021}
\citation{felsensteinjoseph_inferringphylogenies_2003,boussau_efficientlikelihoodcomputations_2006}
\citation{minh_iqtreenewmodels_2020}
\@writefile{toc}{\contentsline {section}{\numberline {II}Results}{4}{}}
\newlabel{sub:results}{{II}{4}{}{}{}}
\@writefile{toc}{\contentsline {subsection}{\numberline {A}Autoregressive model of sequence evolution}{4}{}}
\newlabel{sub:autoregressive_sequence_evolution_model}{{II\,A}{4}{}{}{}}
\citation{yang_computationalmolecularevolution_2006}
\citation{yang_maximumlikelihoodphylogenetic_1994}
\citation{trinquier_efficientgenerativemodeling_2021}
\citation{ferruz_protgpt2deepunsupervised_2022,madani_largelanguagemodels_2023}
\newlabel{eq:Q_decomposition}{{1}{5}{}{}{}}
\newlabel{eq:ar_generic}{{2}{5}{}{}{}}
\newlabel{eq:eq_probability_parametrization}{{3}{5}{}{}{}}
\newlabel{eq:autoregressive_def}{{4}{5}{}{}{}}
\citation{trinquier_efficientgenerativemodeling_2021}
\citation{trinquier_efficientgenerativemodeling_2021}
\citation{mcgee_generativecapacityprobabilistic_2021}
\newlabel{eq:autoregressive_propagator_full}{{5}{6}{}{}{}}
\citation{socolich_evolutionaryinformationspecifying_2005}
\citation{felsensteinjoseph_inferringphylogenies_2003}
\newlabel{eq:autoregressive_site_propagator}{{6}{7}{}{}{}}
\newlabel{eq:autoregressive_long_term}{{7}{7}{}{}{}}
\citation{trinquier_efficientgenerativemodeling_2021}
\citation{halpern_evolutionarydistancesproteincoding_1998a,puller_efficientinferencepotential_2020}
\citation{cocco_inversestatisticalphysics_2018,trinquier_efficientgenerativemodeling_2021}
\citation{hockenberry_phylogeneticweightingdoes_2019,rodriguezhorta_effectphylogeneticcorrelations_2021}
\citation{delapaz_epistaticcontributionspromote_2020}
\citation{boussau_efficientlikelihoodcomputations_2006}
\@writefile{toc}{\contentsline {subsection}{\numberline {B}Ancestral sequence reconstruction}{9}{}}
\citation{boussau_efficientlikelihoodcomputations_2006}
\citation{rambaut_seqgenapplicationmonte_1997}
\@writefile{toc}{\contentsline {subsection}{\numberline {C}Results on simulated data}{11}{}}
\citation{minh_iqtreenewmodels_2020}
\citation{kalyaanamoorthy_modelfinderfastmodel_2017}
\citation{veerassamy_transitionprobabilitymodel_2003}
\citation{yang_newmethodinference_1995}
\citation{siquang_empiricalprofilemixture_2008}
\citation{park_epistaticdriftcauses_2022,dibari_emergenttimescales_2024}
\@writefile{toc}{\contentsline {paragraph}{\numberline {}Autoregressive evolver.}{12}{}}
\citation{yang_pamlphylogeneticanalysis_2007,minh_iqtreenewmodels_2020}
\@writefile{lof}{\contentsline {figure}{\numberline {1}{\ignorespaces  Hamming distance (normalized by sequence length) between reconstructed and real sequences as a function of node depth, defined as the distance from the node to the closest leaf in the ``ground-truth'' tree used to simulate the data. Reconstruction if performed using IQ-TREE and our autoregressive approach, with the evolutionary model used by IQ-TREE reported in the legend. The difference between the two methods (``improvement'') is shown as a black curve. Estimation of the uncertainty is shown as a ribbon. The evolver and reconstruction autoregressive models are learned on the PF00072 family. \textbf  {Left}: Hamming distance between the full aligned sequences, gaps included, using maximum a posteriori reconstruction. \textbf  {Center}: Hamming distance ignoring gapped positions, using MAP reconstruction. \textbf  {Right}: comparison of posterior sampling (solid lines) and MAP (dashed lines) reconstructions, ignoring gaps. }}{13}{}}
\newlabel{fig:hamming_real_arnet}{{1}{13}{}{}{}}
\citation{siquang_empiricalprofilemixture_2008}
\citation{williams_assessingaccuracyancestral_2006}
\@writefile{toc}{\contentsline {paragraph}{\numberline {}Properties of reconstructed sequences.}{14}{}}
\@writefile{lof}{\contentsline {figure}{\numberline {2}{\ignorespaces  \textbf  {Left}: for posterior sampling reconstruction, average pairwise normalized Hamming distance among sequences reconstructed for each internal node. This quantifies the diversity of possible ancestral reconstructions. \textbf  {Center}: Normalized Hamming distance between reconstructed sequences and the consensus sequence of the alignment. Solid lines represent MAP reconstruction or the real internal sequences, and dashed lines posterior sampling. IQ-TREE appears more biased towards the consensus sequence. \textbf  {Right}: Log-likelihood of reconstructed and real sequences in the autoregressive model, \emph  {i.e.} using the logarithm of Eq.\nobreakspace  {}4{}{}{}\hbox {}. MAP methods (orange and blue solid lines) are biased towards more probable sequences. Posterior sampling autoregressive reconstruction gives sequences that are at the same likelihood level than the real ancestors. The equilibrium distribution of likelihood of sequences generated by Eq.\nobreakspace  {}4{}{}{}\hbox {} is shown on the right. }}{15}{}}
\newlabel{fig:diversity_likelihood_arnet}{{2}{15}{}{}{}}
\citation{cocco_inversestatisticalphysics_2018}
\citation{russ_evolutionbasedmodeldesigning_2020,alvarez_vivofunctionalphenotypes_2024}
\citation{bisardi_modelingsequencespaceexploration_2021}
\citation{alvarez_vivofunctionalphenotypes_2024}
\citation{dibari_emergenttimescales_2024}
\@writefile{toc}{\contentsline {paragraph}{\numberline {}Potts evolver.}{16}{}}
\citation{stiffler_proteinstructureexperimental_2020}
\@writefile{lof}{\contentsline {figure}{\numberline {3}{\ignorespaces  Analogous to Figure\nobreakspace  {}1{}{}{}\hbox {}, but using a Potts model as the evolver. Normalized Hamming distance between reconstructed and real sequences as a function of node depth, using IQ-TREE and our autoregressive approach. The difference between the two methods is shown as a black curve. The evolver and reconstruction autoregressive models are learned on the PF00072 family. \textbf  {Left}: Normalized Hamming distance between the full aligned sequences, gaps included, using MAP reconstruction. \textbf  {Center}: Normalized Hamming distance ignoring gapped positions, using MAP reconstruction. \textbf  {Right}: comparison of posterior sampling (solid lines) and MAP (dashed lines) reconstructions, ignoring gaps. }}{17}{}}
\newlabel{fig:hamming_real_potts}{{3}{17}{}{}{}}
\@writefile{toc}{\contentsline {subsection}{\numberline {D}Results on experimental evolution data.}{17}{}}
\citation{stiffler_proteinstructureexperimental_2020}
\citation{stiffler_proteinstructureexperimental_2020}
\@writefile{toc}{\contentsline {section}{\numberline {III}Discussion}{19}{}}
\@writefile{lof}{\contentsline {figure}{\numberline {4}{\ignorespaces  Reconstruction of the wild-type PSE1 sequence used in \citep  {stiffler_proteinstructureexperimental_2020} using sequences from round $20$ of the directed evolution. \textbf  {Left.} Non normalized Hamming distance to the wild-type PSE1 sequence as a function of the number of sequences $M$ used for reconstruction. The fact that the consensus method has a local minimum is discussed in the Supplementary Material . For comparison, the average distance between a leaf sequence and the wild-type is $25$. The error bars are computed using the standard deviation obtained from the $100$ choices of sequences. \textbf  {Middle.} For the six sequence positions where most of the reconstruction errors are located, fraction of errors of each method out of $100$ independent reconstructions using different sets of $M = 640$ leaves. \textbf  {Right.} Sequence logo of the reconstructed sequence for the three methods, obtained using $100$ independent reconstructions with different sets of $M = 640$ leaves. The logo is only shown for the six positions where most errors are located. For example, all three methods fail $100$ times at position $147$, reconstructing a leucine $L$ instead of a phenylalanine $F$. }}{20}{}}
\newlabel{fig:stiffler}{{4}{20}{}{}{}}
\citation{hobbs_originevolutionthermophily_2012,eick_robustnessreconstructedancestral_2017}
\citation{williams_assessingaccuracyancestral_2006,wheeler_thermostabilityspecificityancient_2016}
\citation{yang_pamlphylogeneticanalysis_2007,minh_iqtreenewmodels_2020}
\citation{mcgee_generativecapacityprobabilistic_2021,trinquier_efficientgenerativemodeling_2021,rao_msatransformer_2021}
\citation{feinauer_improvingcontactprediction_2014}
\@writefile{toc}{\contentsline {section}{\numberline {IV}Methods}{22}{}}
\newlabel{sub:methods}{{IV}{22}{}{}{}}
\@writefile{toc}{\contentsline {subsection}{\numberline {A}ArDCA}{22}{}}
\newlabel{eq:autoregressive_def_methods}{{8}{22}{}{}{}}
\citation{trinquier_efficientgenerativemodeling_2021}
\citation{hastie2009elements}
\citation{trinquier_efficientgenerativemodeling_2021}
\citation{cocco_inversestatisticalphysics_2018}
\@writefile{toc}{\contentsline {subsection}{\numberline {B}Approximative nature of the propagator}{23}{}}
\newlabel{eq:transition_rate_matrix}{{10}{23}{}{}{}}
\citation{robinson_proteinevolutiondependence_2003,nasrallah_quantifyingimpactdependent_2011}
\citation{stiffler_proteinstructureexperimental_2020}
\citation{stiffler_proteinstructureexperimental_2020}
\@writefile{toc}{\contentsline {subsection}{\numberline {C}Branch length inference}{25}{}}
\@writefile{toc}{\contentsline {subsection}{\numberline {D}Simulations}{25}{}}
\citation{HMMER}
\citation{bisardi_modelingsequencespaceexploration_2021}
\@writefile{toc}{\contentsline {subsection}{\numberline {E}Experimental evolution data}{26}{}}
\citation{yang_newmethodinference_1995}
\citation{kalyaanamoorthy_modelfinderfastmodel_2017}
\citation{veerassamy_transitionprobabilitymodel_2003}
\citation{jones_rapidgenerationmutation_1992}
\citation{nickle_hivspecificprobabilisticmodels_2007}
\@writefile{toc}{\contentsline {subsection}{\numberline {F}Reconstruction with IQ-TREE}{27}{}}
\newlabel{sub:reconstruction_with_iq_tree}{{IV\,F}{27}{}{}{}}
\@writefile{toc}{\contentsline {subsection}{\numberline {G}Code \& data availability}{27}{}}
\bibdata{main_textNotes,references}
\@writefile{lot}{\contentsline {table}{\numberline {I}{\ignorespaces  Protein families used in this work. The last two columns give the best hit models found by IQ-TREE, for the two different evolvers (autoregressive and Potts). }}{28}{}}
\newlabel{tab:families}{{I}{28}{}{}{}}
\@writefile{toc}{\contentsline {subsection}{\numberline {}Acknowledgments}{28}{}}
\bibcite{dayhoff_modelevolutionarychange_1978}{{1}{1978}{{Dayhoff et~al.}}{{Dayhoff, Schwartz, and Orcutt}}}
\bibcite{henikoff_aminoacidsubstitution_1992}{{2}{1992}{{Henikoff and Henikoff}}{{}}}
\bibcite{jones_rapidgenerationmutation_1992}{{3}{1992}{{Jones et~al.}}{{Jones, Taylor, and Thornton}}}
\bibcite{yang_maximumlikelihoodphylogenetic_1994}{{4}{1994}{{Yang}}{{}}}
\bibcite{wouters_despecializationstepunderlying_2003}{{5}{2003}{{Wouters et~al.}}{{Wouters, Liu, Riek, and Husain}}}
\bibcite{voordeckers_reconstructionancestralmetabolic_2012}{{6}{2012}{{Voordeckers et~al.}}{{Voordeckers, Brown, Vanneste, van~der Zande, Voet, Maere, and Verstrepen}}}
\bibcite{hochberg_reconstructingancientproteins_2017}{{7}{2017}{{Hochberg and Thornton}}{{}}}
\bibcite{akanuma_experimentalevidencethermophilicity_2013}{{8}{2013}{{Akanuma et~al.}}{{Akanuma, Nakajima, Yokobori, Kimura, Nemoto, Mase, Miyazono, Tanokura, and Yamagishi}}}
\bibcite{hobbs_originevolutionthermophily_2012}{{9}{2012}{{Hobbs et~al.}}{{Hobbs, Shepherd, Saul, Demetras, Haaning, Monk, Daniel, and Arcus}}}
\bibcite{cocco_inversestatisticalphysics_2018}{{10}{2018}{{Cocco et~al.}}{{Cocco, Feinauer, Figliuzzi, Monasson, and Weigt}}}
\@writefile{toc}{\contentsline {section}{\numberline {}References}{29}{}}
\bibcite{tubiana_learningproteinconstitutive_2019}{{11}{2019}{{Tubiana et~al.}}{{Tubiana, Cocco, and Monasson}}}
\bibcite{rao_msatransformer_2021}{{12}{2021}{{Rao et~al.}}{{Rao, Liu, Verkuil, Meier, Canny, Abbeel, Sercu, and Rives}}}
\bibcite{ferruz_protgpt2deepunsupervised_2022}{{13}{2022}{{Ferruz et~al.}}{{Ferruz, Schmidt, and H{\"o}cker}}}
\bibcite{tian_coevolutionaryfitnesslandscapes_2018}{{14}{2018}{{Tian et~al.}}{{Tian, Louis, Baber, Aniana, and Best}}}
\bibcite{russ_evolutionbasedmodeldesigning_2020}{{15}{2020}{{Russ et~al.}}{{Russ, Figliuzzi, Stocker, {Barrat-Charlaix}, Socolich, Kast, Hilvert, Monasson, Cocco, Weigt, and Ranganathan}}}
\bibcite{socolich_evolutionaryinformationspecifying_2005}{{16}{2005}{{Socolich et~al.}}{{Socolich, Lockless, Russ, Lee, Gardner, and Ranganathan}}}
\bibcite{mcgee_generativecapacityprobabilistic_2021}{{17}{2021}{{McGee et~al.}}{{McGee, Hauri, Novinger, Vucetic, Levy, Carnevale, and Haldane}}}
\bibcite{delapaz_epistaticcontributionspromote_2020}{{18}{2020}{{{de la Paz} et~al.}}{{{de la Paz}, Nartey, Yuvaraj, and Morcos}}}
\bibcite{robinson_proteinevolutiondependence_2003}{{19}{2003}{{Robinson et~al.}}{{Robinson, Jones, Kishino, Goldman, and Thorne}}}
\bibcite{rodrigue_assessingsiteinterdependentphylogenetic_2006}{{20}{2006}{{Rodrigue et~al.}}{{Rodrigue, Philippe, and Lartillot}}}
\bibcite{meyer_simultaneousbayesianinference_2019}{{21}{2019}{{Meyer et~al.}}{{Meyer, Dib, Silvestro, and Salamin}}}
\bibcite{bisardi_modelingsequencespaceexploration_2021}{{22}{2021}{{Bisardi et~al.}}{{Bisardi, {Rodriguez-Rivas}, Zamponi, and Weigt}}}
\bibcite{alvarez_vivofunctionalphenotypes_2024}{{23}{2024}{{Alvarez et~al.}}{{Alvarez, Nartey, Mercado, {de la Paz}, Huseinbegovic, and Morcos}}}
\bibcite{moreta_ancestralproteinsequence_2021}{{24}{2021}{{Moreta et~al.}}{{Moreta, R{\o }nning, {Al-Sibahi}, Hein, Theobald, and Hamelryck}}}
\bibcite{trinquier_efficientgenerativemodeling_2021}{{25}{2021}{{Trinquier et~al.}}{{Trinquier, Uguzzoni, Pagnani, Zamponi, and Weigt}}}
\bibcite{felsensteinjoseph_inferringphylogenies_2003}{{26}{2003}{{Felsenstein}}{{}}}
\bibcite{boussau_efficientlikelihoodcomputations_2006}{{27}{2006}{{Boussau and Gouy}}{{}}}
\bibcite{minh_iqtreenewmodels_2020}{{28}{2020}{{Minh et~al.}}{{Minh, Schmidt, Chernomor, Schrempf, Woodhams, {von Haeseler}, and Lanfear}}}
\bibcite{yang_computationalmolecularevolution_2006}{{29}{2006}{{Yang}}{{}}}
\bibcite{madani_largelanguagemodels_2023}{{30}{2023}{{Madani et~al.}}{{Madani, Krause, Greene, Subramanian, Mohr, Holton, Olmos, Xiong, Sun, Socher, Fraser, and Naik}}}
\bibcite{halpern_evolutionarydistancesproteincoding_1998a}{{31}{1998}{{Halpern and Bruno}}{{}}}
\bibcite{puller_efficientinferencepotential_2020}{{32}{2020}{{Puller et~al.}}{{Puller, Sagulenko, and Neher}}}
\bibcite{hockenberry_phylogeneticweightingdoes_2019}{{33}{2019}{{Hockenberry and Wilke}}{{}}}
\bibcite{rodriguezhorta_effectphylogeneticcorrelations_2021}{{34}{2021}{{Rodriguez~Horta and Weigt}}{{}}}
\bibcite{rambaut_seqgenapplicationmonte_1997}{{35}{1997}{{Rambaut and Grass}}{{}}}
\bibcite{kalyaanamoorthy_modelfinderfastmodel_2017}{{36}{2017}{{Kalyaanamoorthy et~al.}}{{Kalyaanamoorthy, Minh, Wong, {von Haeseler}, and Jermiin}}}
\bibcite{veerassamy_transitionprobabilitymodel_2003}{{37}{2003}{{Veerassamy et~al.}}{{Veerassamy, Smith, and Tillier}}}
\bibcite{yang_newmethodinference_1995}{{38}{1995}{{Yang et~al.}}{{Yang, Kumar, and Nei}}}
\bibcite{siquang_empiricalprofilemixture_2008}{{39}{2008}{{Si~Quang et~al.}}{{Si~Quang, Gascuel, and Lartillot}}}
\bibcite{park_epistaticdriftcauses_2022}{{40}{2022}{{Park et~al.}}{{Park, Metzger, and Thornton}}}
\bibcite{dibari_emergenttimescales_2024}{{41}{2024}{{Di~Bari et~al.}}{{Di~Bari, Bisardi, Cotogno, Weigt, and Zamponi}}}
\bibcite{yang_pamlphylogeneticanalysis_2007}{{42}{2007}{{Yang}}{{}}}
\bibcite{williams_assessingaccuracyancestral_2006}{{43}{2006}{{Williams et~al.}}{{Williams, Pollock, Blackburne, and Goldstein}}}
\bibcite{stiffler_proteinstructureexperimental_2020}{{44}{2020}{{Stiffler et~al.}}{{Stiffler, Poelwijk, Brock, Stein, Riesselman, Teyra, Sidhu, Marks, Gauthier, and Sander}}}
\bibcite{eick_robustnessreconstructedancestral_2017}{{45}{2017}{{Eick et~al.}}{{Eick, Bridgham, Anderson, Harms, and Thornton}}}
\bibcite{wheeler_thermostabilityspecificityancient_2016}{{46}{2016}{{Wheeler et~al.}}{{Wheeler, Lim, Marqusee, and Harms}}}
\bibcite{feinauer_improvingcontactprediction_2014}{{47}{2014}{{Feinauer et~al.}}{{Feinauer, Skwark, Pagnani, and Aurell}}}
\bibcite{hastie2009elements}{{48}{2009}{{Hastie}}{{}}}
\bibcite{nasrallah_quantifyingimpactdependent_2011}{{49}{2011}{{Nasrallah et~al.}}{{Nasrallah, Mathews, and Huelsenbeck}}}
\bibcite{HMMER}{{50}{2023}{{Eddy}}{{}}}
\bibcite{nickle_hivspecificprobabilisticmodels_2007}{{51}{2007}{{Nickle et~al.}}{{Nickle, Heath, Jensen, Gilbert, Mullins, and Pond}}}
\bibstyle{unsrtnat}
\newlabel{LastBibItem}{{51}{34}{}{}{}}
\newlabel{LastPage}{{}{34}{}{}{}}
\gdef \@abspage@last{34}
