# Supplementary material for: Reconstruction of Ancestral Protein Sequences Using Autoregressive Generative Models
Source: Mol Biol Evol. 2025 Mar 26;42(4):msaf070. doi: 10.1093/molbev/msaf070 (PMC12006719; doi:10.1093/molbev/msaf070)
Supplement: msaf070_Supplementary_Data [file msaf070_supplementary_data.zip › main_text.bbl]

\begin{thebibliography}{54}
\providecommand{\natexlab}[1]{#1}
\providecommand{\url}[1]{\texttt{#1}}
\expandafter\ifx\csname urlstyle\endcsname\relax
  \providecommand{\doi}[1]{doi: #1}\else
  \providecommand{\doi}{doi: \begingroup \urlstyle{rm}\Url}\fi

\bibitem[Akanuma et~al.(2013)Akanuma, Nakajima, Yokobori, Kimura, Nemoto, Mase,
  Miyazono, Tanokura, and
  Yamagishi]{akanuma_experimentalevidencethermophilicity_2013}
Satoshi Akanuma, Yoshiki Nakajima, Shin-ichi Yokobori, Mitsuo Kimura, Naoki
  Nemoto, Tomoko Mase, Ken-ichi Miyazono, Masaru Tanokura, and Akihiko
  Yamagishi.
\newblock Experimental evidence for the thermophilicity of ancestral life.
\newblock \emph{Proceedings of the National Academy of Sciences}, 110\penalty0
  (27):\penalty0 11067--11072, July 2013.
\newblock \doi{10.1073/pnas.1308215110}.

\bibitem[Alvarez et~al.(2024)Alvarez, Nartey, Mercado, {de la Paz},
  Huseinbegovic, and Morcos]{alvarez_vivofunctionalphenotypes_2024}
Sophia Alvarez, Charisse~M. Nartey, Nicholas Mercado, Jose~Alberto {de la Paz},
  Tea Huseinbegovic, and Faruck Morcos.
\newblock In vivo functional phenotypes from a computational epistatic model of
  evolution.
\newblock \emph{Proceedings of the National Academy of Sciences}, 121\penalty0
  (6):\penalty0 e2308895121, February 2024.
\newblock \doi{10.1073/pnas.2308895121}.

\bibitem[Bisardi et~al.(2021)Bisardi, {Rodriguez-Rivas}, Zamponi, and
  Weigt]{bisardi_modelingsequencespaceexploration_2021}
Matteo Bisardi, Juan {Rodriguez-Rivas}, Francesco Zamponi, and Martin Weigt.
\newblock Modeling {{Sequence-Space Exploration}} and {{Emergence}} of
  {{Epistatic Signals}} in {{Protein Evolution}}.
\newblock \emph{Molecular Biology and Evolution}, page msab321, November 2021.
\newblock ISSN 1537-1719.
\newblock \doi{10.1093/molbev/msab321}.

\bibitem[Boussau and Gouy(2006)]{boussau_efficientlikelihoodcomputations_2006}
Bastien Boussau and Manolo Gouy.
\newblock Efficient {{Likelihood Computations}} with {{Nonreversible Models}}
  of {{Evolution}}.
\newblock \emph{Systematic Biology}, 55\penalty0 (5):\penalty0 756--768,
  October 2006.
\newblock ISSN 1063-5157.
\newblock \doi{10.1080/10635150600975218}.

\bibitem[Cocco et~al.(2018)Cocco, Feinauer, Figliuzzi, Monasson, and
  Weigt]{cocco_inversestatisticalphysics_2018}
Simona Cocco, Christoph Feinauer, Matteo Figliuzzi, Remi Monasson, and Martin
  Weigt.
\newblock Inverse {{Statistical Physics}} of {{Protein Sequences}}: {{A Key
  Issues Review}}.
\newblock \emph{Reports on Progress in Physics}, 81\penalty0 (3):\penalty0
  032601, March 2018.
\newblock ISSN 0034-4885, 1361-6633.
\newblock \doi{10.1088/1361-6633/aa9965}.

\bibitem[Dayhoff et~al.(1978)Dayhoff, Schwartz, and
  Orcutt]{dayhoff_modelevolutionarychange_1978}
M.O. Dayhoff, R.M. Schwartz, and B.C. Orcutt.
\newblock A model of evolutionary change in proteins.
\newblock \emph{Atlas of Protein Sequence and Structure.}, 1978.

\bibitem[{de la Paz} et~al.(2020){de la Paz}, Nartey, Yuvaraj, and
  Morcos]{delapaz_epistaticcontributionspromote_2020}
Jose~Alberto {de la Paz}, Charisse~M. Nartey, Monisha Yuvaraj, and Faruck
  Morcos.
\newblock Epistatic contributions promote the unification of incompatible
  models of neutral molecular evolution.
\newblock \emph{Proceedings of the National Academy of Sciences}, page
  201913071, March 2020.
\newblock ISSN 0027-8424, 1091-6490.
\newblock \doi{10.1073/pnas.1913071117}.

\bibitem[Di~Bari et~al.(2024)Di~Bari, Bisardi, Cotogno, Weigt, and
  Zamponi]{dibari_emergenttimescales_2024}
Leonardo Di~Bari, Matteo Bisardi, Sabrina Cotogno, Martin Weigt, and Francesco
  Zamponi.
\newblock Emergent time scales of epistasis in protein evolution.
\newblock \emph{Proceedings of the National Academy of Sciences}, 121\penalty0
  (40):\penalty0 e2406807121, October 2024.
\newblock \doi{10.1073/pnas.2406807121}.

\bibitem[Eddy(2023)]{HMMER}
Sean Eddy.
\newblock Hmmer: biosequence analysis using profile hidden markov models.
\newblock \url{hmmer.org}, 2023.
\newblock version 3.4.

\bibitem[Eick et~al.(2017)Eick, Bridgham, Anderson, Harms, and
  Thornton]{eick_robustnessreconstructedancestral_2017}
Geeta~N. Eick, Jamie~T. Bridgham, Douglas~P. Anderson, Michael~J. Harms, and
  Joseph~W. Thornton.
\newblock Robustness of {{Reconstructed Ancestral Protein Functions}} to
  {{Statistical Uncertainty}}.
\newblock \emph{Molecular Biology and Evolution}, 34\penalty0 (2):\penalty0
  247--261, February 2017.
\newblock ISSN 0737-4038.
\newblock \doi{10.1093/molbev/msw223}.

\bibitem[Feinauer et~al.(2014)Feinauer, Skwark, Pagnani, and
  Aurell]{feinauer_improvingcontactprediction_2014}
Christoph Feinauer, Marcin~J. Skwark, Andrea Pagnani, and Erik Aurell.
\newblock Improving {{Contact Prediction}} along {{Three Dimensions}}.
\newblock \emph{PLOS Computational Biology}, 10\penalty0 (10):\penalty0
  e1003847, October 2014.
\newblock ISSN 1553-7358.
\newblock \doi{10.1371/journal.pcbi.1003847}.

\bibitem[Felsenstein(1981)]{felsenstein_evolutionarytreesdna_1981}
Joseph Felsenstein.
\newblock Evolutionary trees from {{DNA}} sequences: {{A}} maximum likelihood
  approach.
\newblock \emph{Journal of Molecular Evolution}, 17\penalty0 (6):\penalty0
  368--376, November 1981.
\newblock ISSN 0022-2844, 1432-1432.
\newblock \doi{10.1007/BF01734359}.

\bibitem[Felsenstein(2003)]{felsensteinjoseph_inferringphylogenies_2003}
Joseph Felsenstein.
\newblock \emph{Inferring {{Phylogenies}}}.
\newblock Sinauer, oxford university press edition, September 2003.
\newblock ISBN 978-0-87893-177-4.

\bibitem[Ferruz et~al.(2022)Ferruz, Schmidt, and
  H{\"o}cker]{ferruz_protgpt2deepunsupervised_2022}
Noelia Ferruz, Steffen Schmidt, and Birte H{\"o}cker.
\newblock {{ProtGPT2}} is a deep unsupervised language model for protein
  design.
\newblock \emph{Nature Communications}, 13\penalty0 (1):\penalty0 4348, July
  2022.
\newblock ISSN 2041-1723.
\newblock \doi{10.1038/s41467-022-32007-7}.

\bibitem[Halpern and
  Bruno(1998)]{halpern_evolutionarydistancesproteincoding_1998a}
A~L Halpern and W~J Bruno.
\newblock Evolutionary distances for protein-coding sequences: Modeling
  site-specific residue frequencies.
\newblock \emph{Molecular Biology and Evolution}, 15\penalty0 (7):\penalty0
  910--917, July 1998.
\newblock ISSN 0737-4038.
\newblock \doi{10.1093/oxfordjournals.molbev.a025995}.

\bibitem[Hastie(2009)]{hastie2009elements}
Trevor Hastie.
\newblock The elements of statistical learning: data mining, inference, and
  prediction, 2009.

\bibitem[Henikoff and Henikoff(1992)]{henikoff_aminoacidsubstitution_1992}
S~Henikoff and J~G Henikoff.
\newblock Amino acid substitution matrices from protein blocks.
\newblock \emph{Proceedings of the National Academy of Sciences}, 89\penalty0
  (22):\penalty0 10915--10919, November 1992.
\newblock \doi{10.1073/pnas.89.22.10915}.

\bibitem[Hobbs et~al.(2012)Hobbs, Shepherd, Saul, Demetras, Haaning, Monk,
  Daniel, and Arcus]{hobbs_originevolutionthermophily_2012}
J.~K. Hobbs, C.~Shepherd, D.~J. Saul, N.~J. Demetras, S.~Haaning, C.~R. Monk,
  R.~M. Daniel, and V.~L. Arcus.
\newblock On the {{Origin}} and {{Evolution}} of {{Thermophily}}:
  {{Reconstruction}} of {{Functional Precambrian Enzymes}} from {{Ancestors}}
  of {{Bacillus}}.
\newblock \emph{Molecular Biology and Evolution}, 29\penalty0 (2):\penalty0
  825--835, February 2012.
\newblock ISSN 0737-4038, 1537-1719.
\newblock \doi{10.1093/molbev/msr253}.

\bibitem[Hochberg and
  Thornton(2017)]{hochberg_reconstructingancientproteins_2017}
Georg K.~A. Hochberg and Joseph~W. Thornton.
\newblock Reconstructing {{Ancient Proteins}} to {{Understand}} the {{Causes}}
  of {{Structure}} and {{Function}}.
\newblock \emph{Annual Review of Biophysics}, 46\penalty0 (1):\penalty0
  247--269, 2017.
\newblock \doi{10.1146/annurev-biophys-070816-033631}.

\bibitem[Hockenberry and
  Wilke(2019)]{hockenberry_phylogeneticweightingdoes_2019}
Adam~J. Hockenberry and Claus~O. Wilke.
\newblock Phylogenetic {{Weighting Does Little}} to {{Improve}} the
  {{Accuracy}} of {{Evolutionary Coupling Analyses}}.
\newblock \emph{Entropy}, 21\penalty0 (10):\penalty0 1000, October 2019.
\newblock ISSN 1099-4300.
\newblock \doi{10.3390/e21101000}.

\bibitem[Johnson(2007)]{NLopt}
Steven~G. Johnson.
\newblock The {NLopt} nonlinear-optimization package.
\newblock \url{https://github.com/stevengj/nlopt}, 2007.

\bibitem[Jones et~al.(1992)Jones, Taylor, and
  Thornton]{jones_rapidgenerationmutation_1992}
David~T. Jones, William~R. Taylor, and Janet~M. Thornton.
\newblock The rapid generation of mutation data matrices from protein
  sequences.
\newblock \emph{Bioinformatics}, 8\penalty0 (3):\penalty0 275--282, June 1992.
\newblock ISSN 1367-4803.
\newblock \doi{10.1093/bioinformatics/8.3.275}.

\bibitem[Kalyaanamoorthy et~al.(2017)Kalyaanamoorthy, Minh, Wong, {von
  Haeseler}, and Jermiin]{kalyaanamoorthy_modelfinderfastmodel_2017}
Subha Kalyaanamoorthy, Bui~Quang Minh, Thomas K.~F. Wong, Arndt {von Haeseler},
  and Lars~S. Jermiin.
\newblock {{ModelFinder}}: Fast model selection for accurate phylogenetic
  estimates.
\newblock \emph{Nature Methods}, 14\penalty0 (6):\penalty0 587--589, June 2017.
\newblock ISSN 1548-7105.
\newblock \doi{10.1038/nmeth.4285}.

\bibitem[Madani et~al.(2023)Madani, Krause, Greene, Subramanian, Mohr, Holton,
  Olmos, Xiong, Sun, Socher, Fraser, and Naik]{madani_largelanguagemodels_2023}
Ali Madani, Ben Krause, Eric~R. Greene, Subu Subramanian, Benjamin~P. Mohr,
  James~M. Holton, Jose~Luis Olmos, Caiming Xiong, Zachary~Z. Sun, Richard
  Socher, James~S. Fraser, and Nikhil Naik.
\newblock Large language models generate functional protein sequences across
  diverse families.
\newblock \emph{Nature Biotechnology}, 41\penalty0 (8):\penalty0 1099--1106,
  August 2023.
\newblock ISSN 1546-1696.
\newblock \doi{10.1038/s41587-022-01618-2}.

\bibitem[McGee et~al.(2021)McGee, Hauri, Novinger, Vucetic, Levy, Carnevale,
  and Haldane]{mcgee_generativecapacityprobabilistic_2021}
Francisco McGee, Sandro Hauri, Quentin Novinger, Slobodan Vucetic, Ronald~M.
  Levy, Vincenzo Carnevale, and Allan Haldane.
\newblock The generative capacity of probabilistic protein sequence models.
\newblock \emph{Nature Communications}, 12\penalty0 (1):\penalty0 6302,
  November 2021.
\newblock ISSN 2041-1723.
\newblock \doi{10.1038/s41467-021-26529-9}.

\bibitem[Meyer et~al.(2019)Meyer, Dib, Silvestro, and
  Salamin]{meyer_simultaneousbayesianinference_2019}
Xavier Meyer, Linda Dib, Daniele Silvestro, and Nicolas Salamin.
\newblock Simultaneous {{Bayesian}} inference of phylogeny and molecular
  coevolution.
\newblock \emph{Proceedings of the National Academy of Sciences}, 116\penalty0
  (11):\penalty0 5027--5036, March 2019.
\newblock \doi{10.1073/pnas.1813836116}.

\bibitem[Minh et~al.(2020)Minh, Schmidt, Chernomor, Schrempf, Woodhams, {von
  Haeseler}, and Lanfear]{minh_iqtreenewmodels_2020}
Bui~Quang Minh, Heiko~A Schmidt, Olga Chernomor, Dominik Schrempf, Michael~D
  Woodhams, Arndt {von Haeseler}, and Robert Lanfear.
\newblock {{IQ-TREE}} 2: {{New Models}} and {{Efficient Methods}} for
  {{Phylogenetic Inference}} in the {{Genomic Era}}.
\newblock \emph{Molecular Biology and Evolution}, 37\penalty0 (5):\penalty0
  1530--1534, May 2020.
\newblock ISSN 0737-4038.
\newblock \doi{10.1093/molbev/msaa015}.

\bibitem[Moreta et~al.(2021)Moreta, R{\o}nning, {Al-Sibahi}, Hein, Theobald,
  and Hamelryck]{moreta_ancestralproteinsequence_2021}
Lys~Sanz Moreta, Ola R{\o}nning, Ahmad~Salim {Al-Sibahi}, Jotun Hein, Douglas
  Theobald, and Thomas Hamelryck.
\newblock Ancestral protein sequence reconstruction using a tree-structured
  {{Ornstein-Uhlenbeck}} variational autoencoder.
\newblock In \emph{International {{Conference}} on {{Learning
  Representations}}}, October 2021.

\bibitem[Nasrallah et~al.(2011)Nasrallah, Mathews, and
  Huelsenbeck]{nasrallah_quantifyingimpactdependent_2011}
Chris~A. Nasrallah, David~H. Mathews, and John~P. Huelsenbeck.
\newblock Quantifying the {{Impact}} of {{Dependent Evolution}} among {{Sites}}
  in {{Phylogenetic Inference}}.
\newblock \emph{Systematic Biology}, 60\penalty0 (1):\penalty0 60--73, January
  2011.
\newblock ISSN 1063-5157.
\newblock \doi{10.1093/sysbio/syq074}.

\bibitem[Nickle et~al.(2007)Nickle, Heath, Jensen, Gilbert, Mullins, and
  Pond]{nickle_hivspecificprobabilisticmodels_2007}
David~C. Nickle, Laura Heath, Mark~A. Jensen, Peter~B. Gilbert, James~I.
  Mullins, and Sergei L.~Kosakovsky Pond.
\newblock {{HIV-Specific Probabilistic Models}} of {{Protein Evolution}}.
\newblock \emph{PLOS ONE}, 2\penalty0 (6):\penalty0 e503, June 2007.
\newblock ISSN 1932-6203.
\newblock \doi{10.1371/journal.pone.0000503}.

\bibitem[Park et~al.(2022)Park, Metzger, and
  Thornton]{park_epistaticdriftcauses_2022}
Yeonwoo Park, Brian P.~H. Metzger, and Joseph~W. Thornton.
\newblock Epistatic drift causes gradual decay of predictability in protein
  evolution.
\newblock \emph{Science}, 376\penalty0 (6595):\penalty0 823--830, May 2022.
\newblock \doi{10.1126/science.abn6895}.

\bibitem[Puller et~al.(2020)Puller, Sagulenko, and
  Neher]{puller_efficientinferencepotential_2020}
Vadim Puller, Pavel Sagulenko, and Richard~A Neher.
\newblock Efficient inference, potential, and limitations of site-specific
  substitution models.
\newblock \emph{Virus Evolution}, 6\penalty0 (2), August 2020.
\newblock ISSN 2057-1577.
\newblock \doi{10.1093/ve/veaa066}.

\bibitem[Rambaut and Grass(1997)]{rambaut_seqgenapplicationmonte_1997}
Andrew Rambaut and Nicholas~C. Grass.
\newblock Seq-{{Gen}}: An application for the {{Monte Carlo}} simulation of
  {{DNA}} sequence evolution along phylogenetic trees.
\newblock \emph{Bioinformatics}, 13\penalty0 (3):\penalty0 235--238, June 1997.
\newblock ISSN 1367-4803.
\newblock \doi{10.1093/bioinformatics/13.3.235}.

\bibitem[Rao et~al.(2021)Rao, Liu, Verkuil, Meier, Canny, Abbeel, Sercu, and
  Rives]{rao_msatransformer_2021}
Roshan~M. Rao, Jason Liu, Robert Verkuil, Joshua Meier, John Canny, Pieter
  Abbeel, Tom Sercu, and Alexander Rives.
\newblock {{MSA Transformer}}.
\newblock In \emph{Proceedings of the 38th {{International Conference}} on
  {{Machine Learning}}}, pages 8844--8856. PMLR, July 2021.

\bibitem[Robinson et~al.(2003)Robinson, Jones, Kishino, Goldman, and
  Thorne]{robinson_proteinevolutiondependence_2003}
Douglas~M. Robinson, David~T. Jones, Hirohisa Kishino, Nick Goldman, and
  Jeffrey~L. Thorne.
\newblock Protein {{Evolution}} with {{Dependence Among Codons Due}} to
  {{Tertiary Structure}}.
\newblock \emph{Molecular Biology and Evolution}, 20\penalty0 (10):\penalty0
  1692--1704, October 2003.
\newblock ISSN 0737-4038.
\newblock \doi{10.1093/molbev/msg184}.

\bibitem[Rodrigue et~al.(2006)Rodrigue, Philippe, and
  Lartillot]{rodrigue_assessingsiteinterdependentphylogenetic_2006}
Nicolas Rodrigue, Herv{\'e} Philippe, and Nicolas Lartillot.
\newblock Assessing {{Site-Interdependent Phylogenetic Models}} of {{Sequence
  Evolution}}.
\newblock \emph{Molecular Biology and Evolution}, 23\penalty0 (9):\penalty0
  1762--1775, September 2006.
\newblock ISSN 0737-4038.
\newblock \doi{10.1093/molbev/msl041}.

\bibitem[Rodriguez~Horta and
  Weigt(2021)]{rodriguezhorta_effectphylogeneticcorrelations_2021}
Edwin Rodriguez~Horta and Martin Weigt.
\newblock On the effect of phylogenetic correlations in coevolution-based
  contact prediction in proteins.
\newblock \emph{PLoS computational biology}, 17\penalty0 (5):\penalty0
  e1008957, May 2021.
\newblock ISSN 1553-7358.
\newblock \doi{10.1371/journal.pcbi.1008957}.

\bibitem[Rowan(1990)]{SUBPLEX}
Thomas~Harvey Rowan.
\newblock \emph{Functional stability analysis of numerical algorithms}.
\newblock PhD thesis, Department of Computer Science, University of Texas at
  Austin, Austin, TX, 1990.

\bibitem[Russ et~al.(2020)Russ, Figliuzzi, Stocker, {Barrat-Charlaix},
  Socolich, Kast, Hilvert, Monasson, Cocco, Weigt, and
  Ranganathan]{russ_evolutionbasedmodeldesigning_2020}
William~P. Russ, Matteo Figliuzzi, Christian Stocker, Pierre {Barrat-Charlaix},
  Michael Socolich, Peter Kast, Donald Hilvert, Remi Monasson, Simona Cocco,
  Martin Weigt, and Rama Ranganathan.
\newblock An evolution-based model for designing chorismate mutase enzymes.
\newblock \emph{Science}, 369\penalty0 (6502):\penalty0 440--445, July 2020.
\newblock ISSN 0036-8075, 1095-9203.
\newblock \doi{10.1126/science.aba3304}.

\bibitem[Si~Quang et~al.(2008)Si~Quang, Gascuel, and
  Lartillot]{siquang_empiricalprofilemixture_2008}
Le~Si~Quang, Olivier Gascuel, and Nicolas Lartillot.
\newblock Empirical profile mixture models for phylogenetic reconstruction.
\newblock \emph{Bioinformatics}, 24\penalty0 (20):\penalty0 2317--2323, October
  2008.
\newblock ISSN 1367-4803.
\newblock \doi{10.1093/bioinformatics/btn445}.

\bibitem[Socolich et~al.(2005)Socolich, Lockless, Russ, Lee, Gardner, and
  Ranganathan]{socolich_evolutionaryinformationspecifying_2005}
Michael Socolich, Steve~W. Lockless, William~P. Russ, Heather Lee, Kevin~H.
  Gardner, and Rama Ranganathan.
\newblock Evolutionary information for specifying a protein fold.
\newblock \emph{Nature}, 437\penalty0 (7058):\penalty0 512--518, September
  2005.
\newblock ISSN 1476-4687.
\newblock \doi{10.1038/nature03991}.

\bibitem[Stiffler et~al.(2020)Stiffler, Poelwijk, Brock, Stein, Riesselman,
  Teyra, Sidhu, Marks, Gauthier, and
  Sander]{stiffler_proteinstructureexperimental_2020}
Michael~A. Stiffler, Frank~J. Poelwijk, Kelly~P. Brock, Richard~R. Stein, Adam
  Riesselman, Joan Teyra, Sachdev~S. Sidhu, Debora~S. Marks, Nicholas~P.
  Gauthier, and Chris Sander.
\newblock Protein {{Structure}} from {{Experimental Evolution}}.
\newblock \emph{Cell Systems}, 10\penalty0 (1):\penalty0 15--24.e5, January
  2020.
\newblock ISSN 24054712.
\newblock \doi{10.1016/j.cels.2019.11.008}.

\bibitem[Tian et~al.(2018)Tian, Louis, Baber, Aniana, and
  Best]{tian_coevolutionaryfitnesslandscapes_2018}
Pengfei Tian, John~M. Louis, James~L. Baber, Annie Aniana, and Robert~B. Best.
\newblock Co-evolutionary fitness landscapes for sequence design.
\newblock \emph{Angewandte Chemie (International ed. in English)}, 57\penalty0
  (20):\penalty0 5674--5678, May 2018.
\newblock ISSN 1433-7851.
\newblock \doi{10.1002/anie.201713220}.

\bibitem[Trinquier et~al.(2021)Trinquier, Uguzzoni, Pagnani, Zamponi, and
  Weigt]{trinquier_efficientgenerativemodeling_2021}
Jeanne Trinquier, Guido Uguzzoni, Andrea Pagnani, Francesco Zamponi, and Martin
  Weigt.
\newblock Efficient generative modeling of protein sequences using simple
  autoregressive models.
\newblock \emph{Nature Communications}, 12\penalty0 (1):\penalty0 5800, October
  2021.
\newblock ISSN 2041-1723.
\newblock \doi{10.1038/s41467-021-25756-4}.

\bibitem[Tubiana et~al.(2019)Tubiana, Cocco, and
  Monasson]{tubiana_learningproteinconstitutive_2019}
J{\'e}r{\^o}me Tubiana, Simona Cocco, and R{\'e}mi Monasson.
\newblock Learning protein constitutive motifs from sequence data.
\newblock \emph{eLife}, 8:\penalty0 e39397, March 2019.
\newblock ISSN 2050-084X.
\newblock \doi{10.7554/eLife.39397}.

\bibitem[Veerassamy et~al.(2003)Veerassamy, Smith, and
  Tillier]{veerassamy_transitionprobabilitymodel_2003}
Shalini Veerassamy, Andrew Smith, and Elisabeth R.~M. Tillier.
\newblock A {{Transition Probability Model}} for {{Amino Acid Substitutions}}
  from {{Blocks}}.
\newblock \emph{Journal of Computational Biology}, 10\penalty0 (6):\penalty0
  997--1010, December 2003.
\newblock \doi{10.1089/106652703322756195}.

\bibitem[Voordeckers et~al.(2012)Voordeckers, Brown, Vanneste, van~der Zande,
  Voet, Maere, and
  Verstrepen]{voordeckers_reconstructionancestralmetabolic_2012}
Karin Voordeckers, Chris~A. Brown, Kevin Vanneste, Elisa van~der Zande, Arnout
  Voet, Steven Maere, and Kevin~J. Verstrepen.
\newblock Reconstruction of {{Ancestral Metabolic Enzymes Reveals Molecular
  Mechanisms Underlying Evolutionary Innovation}} through {{Gene Duplication}}.
\newblock \emph{PLOS Biology}, 10\penalty0 (12):\penalty0 e1001446, December
  2012.
\newblock ISSN 1545-7885.
\newblock \doi{10.1371/journal.pbio.1001446}.

\bibitem[Wheeler et~al.(2016)Wheeler, Lim, Marqusee, and
  Harms]{wheeler_thermostabilityspecificityancient_2016}
Lucas~C Wheeler, Shion~A Lim, Susan Marqusee, and Michael~J Harms.
\newblock The thermostability and specificity of ancient proteins.
\newblock \emph{Current opinion in structural biology}, 38:\penalty0 37--43,
  June 2016.
\newblock ISSN 0959-440X.
\newblock \doi{10.1016/j.sbi.2016.05.015}.

\bibitem[Williams et~al.(2006)Williams, Pollock, Blackburne, and
  Goldstein]{williams_assessingaccuracyancestral_2006}
Paul~D. Williams, David~D. Pollock, Benjamin~P. Blackburne, and Richard~A.
  Goldstein.
\newblock Assessing the {{Accuracy}} of {{Ancestral Protein Reconstruction
  Methods}}.
\newblock \emph{PLOS Computational Biology}, 2\penalty0 (6):\penalty0 e69, June
  2006.
\newblock ISSN 1553-7358.
\newblock \doi{10.1371/journal.pcbi.0020069}.

\bibitem[Wouters et~al.(2003)Wouters, Liu, Riek, and
  Husain]{wouters_despecializationstepunderlying_2003}
Merridee~A Wouters, Ke~Liu, Peter Riek, and Ahsan Husain.
\newblock A {{Despecialization Step Underlying Evolution}} of a {{Family}} of
  {{Serine Proteases}}.
\newblock \emph{Molecular Cell}, 12\penalty0 (2):\penalty0 343--354, August
  2003.
\newblock ISSN 1097-2765.
\newblock \doi{10.1016/S1097-2765(03)00308-3}.

\bibitem[Yang et~al.(1995)Yang, Kumar, and Nei]{yang_newmethodinference_1995}
Z~Yang, S~Kumar, and M~Nei.
\newblock A new method of inference of ancestral nucleotide and amino acid
  sequences.
\newblock \emph{Genetics}, 141\penalty0 (4):\penalty0 1641--1650, December
  1995.
\newblock ISSN 1943-2631.
\newblock \doi{10.1093/genetics/141.4.1641}.

\bibitem[Yang(1994)]{yang_maximumlikelihoodphylogenetic_1994}
Ziheng Yang.
\newblock Maximum likelihood phylogenetic estimation from {{DNA}} sequences
  with variable rates over sites: {{Approximate}} methods.
\newblock \emph{Journal of Molecular Evolution}, 39\penalty0 (3):\penalty0
  306--314, September 1994.
\newblock ISSN 1432-1432.
\newblock \doi{10.1007/BF00160154}.

\bibitem[Yang(2006)]{yang_computationalmolecularevolution_2006}
Ziheng Yang.
\newblock \emph{Computational {{Molecular Evolution}}}.
\newblock Oxford {{Series}} in {{Ecology}} and {{Evolution}}. Oxford University
  Press, Oxford, New York, October 2006.
\newblock ISBN 978-0-19-856702-8.

\bibitem[Yang(2007)]{yang_pamlphylogeneticanalysis_2007}
Ziheng Yang.
\newblock {{PAML}} 4: {{Phylogenetic Analysis}} by {{Maximum Likelihood}}.
\newblock \emph{Molecular Biology and Evolution}, 24\penalty0 (8):\penalty0
  1586--1591, August 2007.
\newblock ISSN 0737-4038.
\newblock \doi{10.1093/molbev/msm088}.

\end{thebibliography}
