# Supplementary material for: Reconstruction of Ancestral Protein Sequences Using Autoregressive Generative Models
Source: Mol Biol Evol. 2025 Mar 26;42(4):msaf070. doi: 10.1093/molbev/msaf070 (PMC12006719; doi:10.1093/molbev/msaf070)
Supplement: msaf070_Supplementary_Data [file msaf070_supplementary_data.zip › references.bib]

@misc{HMMER,
  title = {HMMER: biosequence analysis using profile hidden Markov models},
  author = {Sean Eddy},
  year = 2023,
  howpublished = {\url{hmmer.org}},
  note = {version 3.4},
}

@misc{hastie2009elements,
  title={The elements of statistical learning: data mining, inference, and prediction},
  author={Hastie, Trevor},
  year={2009},
  publisher={Springer}
}

@article{dibari_emergenttimescales_2024,
  title = {Emergent Time Scales of Epistasis in Protein Evolution},
  author = {Di Bari, Leonardo and Bisardi, Matteo and Cotogno, Sabrina and Weigt, Martin and Zamponi, Francesco},
  year = {2024},
  month = oct,
  journal = {Proceedings of the National Academy of Sciences},
  volume = {121},
  number = {40},
  pages = {e2406807121},
  publisher = {Proceedings of the National Academy of Sciences},
  doi = {10.1073/pnas.2406807121}
}


@article{alvarez_vivofunctionalphenotypes_2024,
  title = {In Vivo Functional Phenotypes from a Computational Epistatic Model of Evolution},
  author = {Alvarez, Sophia and Nartey, Charisse M. and Mercado, Nicholas and {de la Paz}, Jose Alberto and Huseinbegovic, Tea and Morcos, Faruck},
  year = {2024},
  month = feb,
  journal = {Proceedings of the National Academy of Sciences},
  volume = {121},
  number = {6},
  pages = {e2308895121},
  publisher = {Proceedings of the National Academy of Sciences},
  doi = {10.1073/pnas.2308895121}
}

@article{madani_largelanguagemodels_2023,
  title = {Large Language Models Generate Functional Protein Sequences across Diverse Families},
  author = {Madani, Ali and Krause, Ben and Greene, Eric R. and Subramanian, Subu and Mohr, Benjamin P. and Holton, James M. and Olmos, Jose Luis and Xiong, Caiming and Sun, Zachary Z. and Socher, Richard and Fraser, James S. and Naik, Nikhil},
  year = {2023},
  month = aug,
  journal = {Nature Biotechnology},
  volume = {41},
  number = {8},
  pages = {1099--1106},
  publisher = {Nature Publishing Group},
  issn = {1546-1696},
  doi = {10.1038/s41587-022-01618-2}
}


@article{ferruz_protgpt2deepunsupervised_2022,
  title = {{{ProtGPT2}} Is a Deep Unsupervised Language Model for Protein Design},
  author = {Ferruz, Noelia and Schmidt, Steffen and H{\"o}cker, Birte},
  year = {2022},
  month = jul,
  journal = {Nature Communications},
  volume = {13},
  number = {1},
  pages = {4348},
  publisher = {Nature Publishing Group},
  issn = {2041-1723},
  doi = {10.1038/s41467-022-32007-7}
}


@article{park_epistaticdriftcauses_2022,
  title = {Epistatic Drift Causes Gradual Decay of Predictability in Protein Evolution},
  author = {Park, Yeonwoo and Metzger, Brian P. H. and Thornton, Joseph W.},
  year = {2022},
  month = may,
  journal = {Science},
  volume = {376},
  number = {6595},
  pages = {823--830},
  publisher = {American Association for the Advancement of Science},
  doi = {10.1126/science.abn6895}
}

@inproceedings{moreta_ancestralproteinsequence_2021,
  title = {Ancestral Protein Sequence Reconstruction Using a Tree-Structured {{Ornstein-Uhlenbeck}} Variational Autoencoder},
  booktitle = {International {{Conference}} on {{Learning Representations}}},
  author = {Moreta, Lys Sanz and R{\o}nning, Ola and {Al-Sibahi}, Ahmad Salim and Hein, Jotun and Theobald, Douglas and Hamelryck, Thomas},
  year = {2021},
  month = oct
}

@article{trinquier_efficientgenerativemodeling_2021,
  title = {Efficient Generative Modeling of Protein Sequences Using Simple Autoregressive Models},
  author = {Trinquier, Jeanne and Uguzzoni, Guido and Pagnani, Andrea and Zamponi, Francesco and Weigt, Martin},
  year = {2021},
  month = oct,
  journal = {Nature Communications},
  volume = {12},
  number = {1},
  pages = {5800},
  publisher = {Nature Publishing Group},
  issn = {2041-1723},
  doi = {10.1038/s41467-021-25756-4}
}

@article{bisardi_modelingsequencespaceexploration_2021,
  title = {Modeling {{Sequence-Space Exploration}} and {{Emergence}} of {{Epistatic Signals}} in {{Protein Evolution}}},
  author = {Bisardi, Matteo and {Rodriguez-Rivas}, Juan and Zamponi, Francesco and Weigt, Martin},
  year = {2021},
  month = nov,
  journal = {Molecular Biology and Evolution},
  pages = {msab321},
  issn = {1537-1719},
  doi = {10.1093/molbev/msab321}
}

@article{mcgee_generativecapacityprobabilistic_2021,
  title = {The Generative Capacity of Probabilistic Protein Sequence Models},
  author = {McGee, Francisco and Hauri, Sandro and Novinger, Quentin and Vucetic, Slobodan and Levy, Ronald M. and Carnevale, Vincenzo and Haldane, Allan},
  year = {2021},
  month = nov,
  journal = {Nature Communications},
  volume = {12},
  number = {1},
  pages = {6302},
  publisher = {Nature Publishing Group},
  issn = {2041-1723},
  doi = {10.1038/s41467-021-26529-9},
  annotation = {Bandiera\_abtest: a Cc\_license\_type: cc\_by Cg\_type: Nature Research Journals Primary\_atype: Research Subject\_term: Computational models;Machine learning;Statistical physics Subject\_term\_id: computational-models;machine-learning;statistical-physics}
}

@inproceedings{rao_msatransformer_2021,
  title = {{{MSA Transformer}}},
  booktitle = {Proceedings of the 38th {{International Conference}} on {{Machine Learning}}},
  author = {Rao, Roshan M. and Liu, Jason and Verkuil, Robert and Meier, Joshua and Canny, John and Abbeel, Pieter and Sercu, Tom and Rives, Alexander},
  year = {2021},
  month = jul,
  pages = {8844--8856},
  publisher = {PMLR},
  issn = {2640-3498}
}


@article{rodriguezhorta_effectphylogeneticcorrelations_2021,
  title = {On the Effect of Phylogenetic Correlations in Coevolution-Based Contact Prediction in Proteins},
  author = {Rodriguez Horta, Edwin and Weigt, Martin},
  year = {2021},
  month = may,
  journal = {PLoS computational biology},
  volume = {17},
  number = {5},
  pages = {e1008957},
  issn = {1553-7358},
  doi = {10.1371/journal.pcbi.1008957},
  pmcid = {PMC8177639},
  pmid = {34029316}
}

@article{stiffler_proteinstructureexperimental_2020,
  title = {Protein {{Structure}} from {{Experimental Evolution}}},
  author = {Stiffler, Michael A. and Poelwijk, Frank J. and Brock, Kelly P. and Stein, Richard R. and Riesselman, Adam and Teyra, Joan and Sidhu, Sachdev S. and Marks, Debora S. and Gauthier, Nicholas P. and Sander, Chris},
  year = {2020},
  month = jan,
  journal = {Cell Systems},
  volume = {10},
  number = {1},
  pages = {15-24.e5},
  issn = {24054712},
  doi = {10.1016/j.cels.2019.11.008}
}


@article{puller_efficientinferencepotential_2020,
  title = {Efficient Inference, Potential, and Limitations of Site-Specific Substitution Models},
  author = {Puller, Vadim and Sagulenko, Pavel and Neher, Richard A},
  year = {2020},
  month = aug,
  journal = {Virus Evolution},
  volume = {6},
  number = {2},
  issn = {2057-1577},
  doi = {10.1093/ve/veaa066},
  pmcid = {PMC7733610},
  pmid = {33343922}
}

@article{delapaz_epistaticcontributionspromote_2020,
  title = {Epistatic Contributions Promote the Unification of Incompatible Models of Neutral Molecular Evolution},
  author = {{de la Paz}, Jose Alberto and Nartey, Charisse M. and Yuvaraj, Monisha and Morcos, Faruck},
  year = {2020},
  month = mar,
  journal = {Proceedings of the National Academy of Sciences},
  pages = {201913071},
  issn = {0027-8424, 1091-6490},
  doi = {10.1073/pnas.1913071117}
}

@article{minh_iqtreenewmodels_2020,
  title = {{{IQ-TREE}} 2: {{New Models}} and {{Efficient Methods}} for {{Phylogenetic Inference}} in the {{Genomic Era}}},
  shorttitle = {{{IQ-TREE}} 2},
  author = {Minh, Bui Quang and Schmidt, Heiko A and Chernomor, Olga and Schrempf, Dominik and Woodhams, Michael D and {von Haeseler}, Arndt and Lanfear, Robert},
  year = {2020},
  month = may,
  journal = {Molecular Biology and Evolution},
  volume = {37},
  number = {5},
  pages = {1530--1534},
  issn = {0737-4038},
  doi = {10.1093/molbev/msaa015}
}

@article{russ_evolutionbasedmodeldesigning_2020,
  title = {An Evolution-Based Model for Designing Chorismate Mutase Enzymes},
  author = {Russ, William P. and Figliuzzi, Matteo and Stocker, Christian and {Barrat-Charlaix}, Pierre and Socolich, Michael and Kast, Peter and Hilvert, Donald and Monasson, Remi and Cocco, Simona and Weigt, Martin and Ranganathan, Rama},
  year = {2020},
  month = jul,
  journal = {Science},
  volume = {369},
  number = {6502},
  pages = {440--445},
  publisher = {American Association for the Advancement of Science},
  issn = {0036-8075, 1095-9203},
  doi = {10.1126/science.aba3304},
  chapter = {Report},
  pmid = {32703877}
}

@article{meyer_simultaneousbayesianinference_2019,
  title = {Simultaneous {{Bayesian}} Inference of Phylogeny and Molecular Coevolution},
  author = {Meyer, Xavier and Dib, Linda and Silvestro, Daniele and Salamin, Nicolas},
  year = {2019},
  month = mar,
  journal = {Proceedings of the National Academy of Sciences},
  volume = {116},
  number = {11},
  pages = {5027--5036},
  publisher = {Proceedings of the National Academy of Sciences},
  doi = {10.1073/pnas.1813836116}
}

@article{hockenberry_phylogeneticweightingdoes_2019,
  title = {Phylogenetic {{Weighting Does Little}} to {{Improve}} the {{Accuracy}} of {{Evolutionary Coupling Analyses}}},
  author = {Hockenberry, Adam J. and Wilke, Claus O.},
  year = {2019},
  month = oct,
  journal = {Entropy},
  volume = {21},
  number = {10},
  pages = {1000},
  publisher = {Multidisciplinary Digital Publishing Institute},
  issn = {1099-4300},
  doi = {10.3390/e21101000}
}

@article{tubiana_learningproteinconstitutive_2019,
  title = {Learning Protein Constitutive Motifs from Sequence Data},
  author = {Tubiana, J{\'e}r{\^o}me and Cocco, Simona and Monasson, R{\'e}mi},
  editor = {Colwell, Lucy J and Weigel, Detlef},
  year = {2019},
  month = mar,
  journal = {eLife},
  volume = {8},
  pages = {e39397},
  publisher = {eLife Sciences Publications, Ltd},
  issn = {2050-084X},
  doi = {10.7554/eLife.39397}
}


@article{cocco_inversestatisticalphysics_2018,
  title = {Inverse {{Statistical Physics}} of {{Protein Sequences}}: {{A Key Issues Review}}},
  shorttitle = {Inverse {{Statistical Physics}} of {{Protein Sequences}}},
  author = {Cocco, Simona and Feinauer, Christoph and Figliuzzi, Matteo and Monasson, Remi and Weigt, Martin},
  year = {2018},
  month = mar,
  journal = {Reports on Progress in Physics},
  volume = {81},
  number = {3},
  eprint = {1703.01222},
  pages = {032601},
  issn = {0034-4885, 1361-6633},
  doi = {10.1088/1361-6633/aa9965},
  archiveprefix = {arxiv}
}

@article{tian_coevolutionaryfitnesslandscapes_2018,
  title = {Co-Evolutionary Fitness Landscapes for Sequence Design},
  author = {Tian, Pengfei and Louis, John M. and Baber, James L. and Aniana, Annie and Best, Robert B.},
  year = {2018},
  month = may,
  journal = {Angewandte Chemie (International ed. in English)},
  volume = {57},
  number = {20},
  pages = {5674--5678},
  issn = {1433-7851},
  doi = {10.1002/anie.201713220},
  pmcid = {PMC6147258},
  pmid = {29512300}
}


@article{hochberg_reconstructingancientproteins_2017,
  title = {Reconstructing {{Ancient Proteins}} to {{Understand}} the {{Causes}} of {{Structure}} and {{Function}}},
  author = {Hochberg, Georg K. A. and Thornton, Joseph W.},
  year = {2017},
  journal = {Annual Review of Biophysics},
  volume = {46},
  number = {1},
  pages = {247--269},
  doi = {10.1146/annurev-biophys-070816-033631},
  pmid = {28301769}
}

@article{kalyaanamoorthy_modelfinderfastmodel_2017,
  title = {{{ModelFinder}}: Fast Model Selection for Accurate Phylogenetic Estimates},
  shorttitle = {{{ModelFinder}}},
  author = {Kalyaanamoorthy, Subha and Minh, Bui Quang and Wong, Thomas K. F. and {von Haeseler}, Arndt and Jermiin, Lars S.},
  year = {2017},
  month = jun,
  journal = {Nature Methods},
  volume = {14},
  number = {6},
  pages = {587--589},
  publisher = {Nature Publishing Group},
  issn = {1548-7105},
  doi = {10.1038/nmeth.4285}
}

@article{eick_robustnessreconstructedancestral_2017,
  title = {Robustness of {{Reconstructed Ancestral Protein Functions}} to {{Statistical Uncertainty}}},
  author = {Eick, Geeta N. and Bridgham, Jamie T. and Anderson, Douglas P. and Harms, Michael J. and Thornton, Joseph W.},
  year = {2017},
  month = feb,
  journal = {Molecular Biology and Evolution},
  volume = {34},
  number = {2},
  pages = {247--261},
  issn = {0737-4038},
  doi = {10.1093/molbev/msw223}
}


@article{wheeler_thermostabilityspecificityancient_2016,
  title = {The Thermostability and Specificity of Ancient Proteins},
  author = {Wheeler, Lucas C and Lim, Shion A and Marqusee, Susan and Harms, Michael J},
  year = {2016},
  month = jun,
  journal = {Current opinion in structural biology},
  volume = {38},
  pages = {37--43},
  issn = {0959-440X},
  doi = {10.1016/j.sbi.2016.05.015},
  pmcid = {PMC5010474},
  pmid = {27288744}
}


@article{feinauer_improvingcontactprediction_2014,
  title = {Improving {{Contact Prediction}} along {{Three Dimensions}}},
  author = {Feinauer, Christoph and Skwark, Marcin J. and Pagnani, Andrea and Aurell, Erik},
  year = {2014},
  month = oct,
  journal = {PLOS Computational Biology},
  volume = {10},
  number = {10},
  pages = {e1003847},
  publisher = {Public Library of Science},
  issn = {1553-7358},
  doi = {10.1371/journal.pcbi.1003847}
}

@article{stamatakis_raxmlversiontool_2014,
  title = {{{RAxML}} Version 8: A Tool for Phylogenetic Analysis and Post-Analysis of Large Phylogenies},
  shorttitle = {{{RAxML}} Version 8},
  author = {Stamatakis, Alexandros},
  year = {2014},
  month = may,
  journal = {Bioinformatics (Oxford, England)},
  volume = {30},
  number = {9},
  pages = {1312--1313},
  issn = {1367-4811},
  doi = {10.1093/bioinformatics/btu033},
  pmcid = {PMC3998144},
  pmid = {24451623}
}

@article{akanuma_experimentalevidencethermophilicity_2013,
  title = {Experimental Evidence for the Thermophilicity of Ancestral Life},
  author = {Akanuma, Satoshi and Nakajima, Yoshiki and Yokobori, Shin-ichi and Kimura, Mitsuo and Nemoto, Naoki and Mase, Tomoko and Miyazono, Ken-ichi and Tanokura, Masaru and Yamagishi, Akihiko},
  year = {2013},
  month = jul,
  journal = {Proceedings of the National Academy of Sciences},
  volume = {110},
  number = {27},
  pages = {11067--11072},
  publisher = {Proceedings of the National Academy of Sciences},
  doi = {10.1073/pnas.1308215110}
}

@article{hobbs_originevolutionthermophily_2012,
  title = {On the {{Origin}} and {{Evolution}} of {{Thermophily}}: {{Reconstruction}} of {{Functional Precambrian Enzymes}} from {{Ancestors}} of {{Bacillus}}},
  shorttitle = {On the {{Origin}} and {{Evolution}} of {{Thermophily}}},
  author = {Hobbs, J. K. and Shepherd, C. and Saul, D. J. and Demetras, N. J. and Haaning, S. and Monk, C. R. and Daniel, R. M. and Arcus, V. L.},
  year = {2012},
  month = feb,
  journal = {Molecular Biology and Evolution},
  volume = {29},
  number = {2},
  pages = {825--835},
  issn = {0737-4038, 1537-1719},
  doi = {10.1093/molbev/msr253}
}


@article{voordeckers_reconstructionancestralmetabolic_2012,
  title = {Reconstruction of {{Ancestral Metabolic Enzymes Reveals Molecular Mechanisms Underlying Evolutionary Innovation}} through {{Gene Duplication}}},
  author = {Voordeckers, Karin and Brown, Chris A. and Vanneste, Kevin and van der Zande, Elisa and Voet, Arnout and Maere, Steven and Verstrepen, Kevin J.},
  year = {2012},
  month = dec,
  journal = {PLOS Biology},
  volume = {10},
  number = {12},
  pages = {e1001446},
  publisher = {Public Library of Science},
  issn = {1545-7885},
  doi = {10.1371/journal.pbio.1001446}
}

@article{nasrallah_quantifyingimpactdependent_2011,
  title = {Quantifying the {{Impact}} of {{Dependent Evolution}} among {{Sites}} in {{Phylogenetic Inference}}},
  author = {Nasrallah, Chris A. and Mathews, David H. and Huelsenbeck, John P.},
  year = {2011},
  month = jan,
  journal = {Systematic Biology},
  volume = {60},
  number = {1},
  pages = {60--73},
  issn = {1063-5157},
  doi = {10.1093/sysbio/syq074}
}

@article{siquang_empiricalprofilemixture_2008,
  title = {Empirical Profile Mixture Models for Phylogenetic Reconstruction},
  author = {Si Quang, Le and Gascuel, Olivier and Lartillot, Nicolas},
  year = {2008},
  month = oct,
  journal = {Bioinformatics},
  volume = {24},
  number = {20},
  pages = {2317--2323},
  issn = {1367-4803},
  doi = {10.1093/bioinformatics/btn445}
}


@misc{NLopt,
  title = {The {NLopt} nonlinear-optimization package},
  author = {Steven G. Johnson},
  year = {2007},
  howpublished = {\url{https://github.com/stevengj/nlopt}}
}
@article{yang_pamlphylogeneticanalysis_2007,
  title = {{{PAML}} 4: {{Phylogenetic Analysis}} by {{Maximum Likelihood}}},
  shorttitle = {{{PAML}} 4},
  author = {Yang, Ziheng},
  year = {2007},
  month = aug,
  journal = {Molecular Biology and Evolution},
  volume = {24},
  number = {8},
  pages = {1586--1591},
  issn = {0737-4038},
  doi = {10.1093/molbev/msm088}
}

@article{nickle_hivspecificprobabilisticmodels_2007,
  title = {{{HIV-Specific Probabilistic Models}} of {{Protein Evolution}}},
  author = {Nickle, David C. and Heath, Laura and Jensen, Mark A. and Gilbert, Peter B. and Mullins, James I. and Pond, Sergei L. Kosakovsky},
  year = {2007},
  month = jun,
  journal = {PLOS ONE},
  volume = {2},
  number = {6},
  pages = {e503},
  publisher = {Public Library of Science},
  issn = {1932-6203},
  doi = {10.1371/journal.pone.0000503}
}

@article{rodrigue_assessingsiteinterdependentphylogenetic_2006,
  title = {Assessing {{Site-Interdependent Phylogenetic Models}} of {{Sequence Evolution}}},
  author = {Rodrigue, Nicolas and Philippe, Herv{\'e} and Lartillot, Nicolas},
  year = {2006},
  month = sep,
  journal = {Molecular Biology and Evolution},
  volume = {23},
  number = {9},
  pages = {1762--1775},
  issn = {0737-4038},
  doi = {10.1093/molbev/msl041}
}

@article{boussau_efficientlikelihoodcomputations_2006,
  title = {Efficient {{Likelihood Computations}} with {{Nonreversible Models}} of {{Evolution}}},
  author = {Boussau, Bastien and Gouy, Manolo},
  year = {2006},
  month = oct,
  journal = {Systematic Biology},
  volume = {55},
  number = {5},
  pages = {756--768},
  issn = {1063-5157},
  doi = {10.1080/10635150600975218}
}

@book{yang_computationalmolecularevolution_2006,
  title = {Computational {{Molecular Evolution}}},
  author = {Yang, Ziheng},
  year = {2006},
  month = oct,
  series = {Oxford {{Series}} in {{Ecology}} and {{Evolution}}},
  publisher = {Oxford University Press},
  address = {Oxford, New York},
  isbn = {978-0-19-856702-8}
}

@article{williams_assessingaccuracyancestral_2006,
  title = {Assessing the {{Accuracy}} of {{Ancestral Protein Reconstruction Methods}}},
  author = {Williams, Paul D. and Pollock, David D. and Blackburne, Benjamin P. and Goldstein, Richard A.},
  year = {2006},
  month = jun,
  journal = {PLOS Computational Biology},
  volume = {2},
  number = {6},
  pages = {e69},
  publisher = {Public Library of Science},
  issn = {1553-7358},
  doi = {10.1371/journal.pcbi.0020069}
}


@article{socolich_evolutionaryinformationspecifying_2005,
  title = {Evolutionary Information for Specifying a Protein Fold},
  author = {Socolich, Michael and Lockless, Steve W. and Russ, William P. and Lee, Heather and Gardner, Kevin H. and Ranganathan, Rama},
  year = {2005},
  month = sep,
  journal = {Nature},
  volume = {437},
  number = {7058},
  pages = {512--518},
  publisher = {Nature Publishing Group},
  issn = {1476-4687},
  doi = {10.1038/nature03991},
  annotation = {Bandiera\_abtest: a Cg\_type: Nature Research Journals Primary\_atype: Research}
}

@book{felsensteinjoseph_inferringphylogenies_2003,
  title = {Inferring {{Phylogenies}}},
  author = {Felsenstein, Joseph},
  year = {2003},
  month = sep,
  edition = {Oxford University Press},
  publisher = {Sinauer},
  isbn = {978-0-87893-177-4}
}
  
@article{robinson_proteinevolutiondependence_2003,
  title = {Protein {{Evolution}} with {{Dependence Among Codons Due}} to {{Tertiary Structure}}},
  author = {Robinson, Douglas M. and Jones, David T. and Kishino, Hirohisa and Goldman, Nick and Thorne, Jeffrey L.},
  year = {2003},
  month = oct,
  journal = {Molecular Biology and Evolution},
  volume = {20},
  number = {10},
  pages = {1692--1704},
  issn = {0737-4038},
  doi = {10.1093/molbev/msg184}
}

@article{veerassamy_transitionprobabilitymodel_2003,
  title = {A {{Transition Probability Model}} for {{Amino Acid Substitutions}} from {{Blocks}}},
  author = {Veerassamy, Shalini and Smith, Andrew and Tillier, Elisabeth R. M.},
  year = {2003},
  month = dec,
  journal = {Journal of Computational Biology},
  volume = {10},
  number = {6},
  pages = {997--1010},
  publisher = {Mary Ann Liebert, Inc., publishers},
  doi = {10.1089/106652703322756195}
}
@article{wouters_despecializationstepunderlying_2003,
  title = {A {{Despecialization Step Underlying Evolution}} of a {{Family}} of {{Serine Proteases}}},
  author = {Wouters, Merridee A and Liu, Ke and Riek, Peter and Husain, Ahsan},
  year = {2003},
  month = aug,
  journal = {Molecular Cell},
  volume = {12},
  number = {2},
  pages = {343--354},
  issn = {1097-2765},
  doi = {10.1016/S1097-2765(03)00308-3}
}

@article{halpern_evolutionarydistancesproteincoding_1998a,
  title = {Evolutionary Distances for Protein-Coding Sequences: Modeling Site-Specific Residue Frequencies.},
  shorttitle = {Evolutionary Distances for Protein-Coding Sequences},
  author = {Halpern, A L and Bruno, W J},
  year = {1998},
  month = jul,
  journal = {Molecular Biology and Evolution},
  volume = {15},
  number = {7},
  pages = {910--917},
  issn = {0737-4038},
  doi = {10.1093/oxfordjournals.molbev.a025995}
}

@article{rambaut_seqgenapplicationmonte_1997,
  title = {Seq-{{Gen}}: An Application for the {{Monte Carlo}} Simulation of {{DNA}} Sequence Evolution along Phylogenetic Trees},
  shorttitle = {Seq-{{Gen}}},
  author = {Rambaut, Andrew and Grass, Nicholas C.},
  year = {1997},
  month = jun,
  journal = {Bioinformatics},
  volume = {13},
  number = {3},
  pages = {235--238},
  issn = {1367-4803},
  doi = {10.1093/bioinformatics/13.3.235}
}

@article{yang_newmethodinference_1995,
  title = {A New Method of Inference of Ancestral Nucleotide and Amino Acid Sequences.},
  author = {Yang, Z and Kumar, S and Nei, M},
  year = {1995},
  month = dec,
  journal = {Genetics},
  volume = {141},
  number = {4},
  pages = {1641--1650},
  issn = {1943-2631},
  doi = {10.1093/genetics/141.4.1641}
}

@article{yang_maximumlikelihoodphylogenetic_1994,
  title = {Maximum Likelihood Phylogenetic Estimation from {{DNA}} Sequences with Variable Rates over Sites: {{Approximate}} Methods},
  shorttitle = {Maximum Likelihood Phylogenetic Estimation from {{DNA}} Sequences with Variable Rates over Sites},
  author = {Yang, Ziheng},
  year = {1994},
  month = sep,
  journal = {Journal of Molecular Evolution},
  volume = {39},
  number = {3},
  pages = {306--314},
  issn = {1432-1432},
  doi = {10.1007/BF00160154}
}

JTT
@article{jones_rapidgenerationmutation_1992,
  title = {The Rapid Generation of Mutation Data Matrices from Protein Sequences},
  author = {Jones, David T. and Taylor, William R. and Thornton, Janet M.},
  year = {1992},
  month = jun,
  journal = {Bioinformatics},
  volume = {8},
  number = {3},
  pages = {275--282},
  issn = {1367-4803},
  doi = {10.1093/bioinformatics/8.3.275}
}
PAM
@article{henikoff_aminoacidsubstitution_1992,
  title = {Amino Acid Substitution Matrices from Protein Blocks.},
  author = {Henikoff, S and Henikoff, J G},
  year = {1992},
  month = nov,
  journal = {Proceedings of the National Academy of Sciences},
  volume = {89},
  number = {22},
  pages = {10915--10919},
  publisher = {Proceedings of the National Academy of Sciences},
  doi = {10.1073/pnas.89.22.10915}
}

@phdthesis{SUBPLEX,
  author  = {Thomas Harvey Rowan},
  title   = {Functional stability analysis of numerical algorithms},
  school  = {Department of Computer Science, University of Texas at Austin},
  year    = {1990},
  address = {Austin, TX}
}

@article{felsenstein_evolutionarytreesdna_1981,
  title = {Evolutionary Trees from {{DNA}} Sequences: {{A}} Maximum Likelihood Approach},
  shorttitle = {Evolutionary Trees from {{DNA}} Sequences},
  author = {Felsenstein, Joseph},
  year = {1981},
  month = nov,
  journal = {Journal of Molecular Evolution},
  volume = {17},
  number = {6},
  pages = {368--376},
  issn = {0022-2844, 1432-1432},
  doi = {10.1007/BF01734359}
}

@article{dayhoff_modelevolutionarychange_1978,
  title = {A Model of Evolutionary Change in Proteins},
  author = {Dayhoff, M.O. and Schwartz, R.M. and Orcutt, B.C.},
  year = {1978},
  journal = {Atlas of Protein Sequence and Structure.}
}


@article{wu2019solving,
  title={Solving statistical mechanics using variational autoregressive networks},
  author={Wu, Dian and Wang, Lei and Zhang, Pan},
  journal={Physical review letters},
  volume={122},
  number={8},
  pages={080602},
  year={2019},
  publisher={APS}
}

@article{sharir2020deep,
  title={Deep autoregressive models for the efficient variational simulation of many-body quantum systems},
  author={Sharir, Or and Levine, Yoav and Wies, Noam and Carleo, Giuseppe and Shashua, Amnon},
  journal={Physical review letters},
  volume={124},
  number={2},
  pages={020503},
  year={2020},
  publisher={APS}
}
